# Supplementary material for: High Mobility Graphene on EVA/PET
Source: Nanomaterials (Basel). 2022 Jan 21;12(3):331. doi: 10.3390/nano12030331 (PMC8840416; doi:10.3390/nano12030331)
Supplement: Supplementary file 1 [file nanomaterials-12-00331-s001.zip]

Archive with 1 entries (1 files):
- nanomaterials-1532132-SM.pdf
